# Supplementary material for: Childhood Family Support as a Protective Factor for Adult Mental Health: Does It Hold Under Cumulative Risk?
Source: Eur J Investig Health Psychol Educ. 2026 Jun 16;16(6):83. doi: 10.3390/ejihpe16060083 (PMC13298572; doi:10.3390/ejihpe16060083)
Supplement: Supplementary file 1 [file ejihpe-16-00083-s001.zip]

Archive with 1 entries (1 files):
- ejihpe-4314749-supplementary.pdf
